# Supplementary material for: Magnetic Ionic Liquid: A Multifunctional Platform for the Design of Hybrid Graphene/Carbon Nanotube Networks as Electromagnetic Wave-Absorbing Materials
Source: Molecules. 2025 Feb 20;30(5):985. doi: 10.3390/molecules30050985 (PMC11901776; doi:10.3390/molecules30050985)
Supplement: Supplementary file 1 [file molecules-30-00985-s001.zip]

Archive with 1 entries (1 files):
- molecules-3427883-supplementary.pdf
